# Supplementary material for: The Molecular Basis for Escherichia coli O157:H7 Phage FAHEc1 Endolysin Function and Protein Engineering to Increase Thermal Stability
Source: Viruses. 2021 Jun 9;13(6):1101. doi: 10.3390/v13061101 (PMC8228626; doi:10.3390/v13061101)
Supplement: Supplementary file 1 [file viruses-13-01101-s001.zip]

Archive with 2 entries (2 files):
- MDPI Viruses Supplementary Information_Final.pdf
- Supplementary Tables.xlsx
