# Supplementary material for: The Molecular Basis for Escherichia coli O157:H7 Phage FAHEc1 Endolysin Function and Protein Engineering to Increase Thermal Stability
Source: Viruses. 2021 Jun 9;13(6):1101. doi: 10.3390/v13061101 (PMC8228626; doi:10.3390/v13061101)
Supplement: Supplementary file 1 [file viruses-13-01101-s001.zip › Supplementary Tables.xlsx]

## Sheet: Table S1
Table S1. Residue conservation for each position of LysF1. Residue occurrence (%) is based on the multisequence alignment performed by CONSURF. The sequences used in alignment are shown in Table S2.
pos	A	C	D	E	F	G	H	I	K	L	M	N	P	Q	R	S	T	V	W	Y	OTHER	MAX AA	ConSurf Grade
-5										66.667	33.333											L 66.667	6*
-4																				100		Y 100.000	6*
-3					100																	F 100.000	6*
-2														50		50						QS 50.000	5*
-1						83.333										16.667						G 83.333	7
0						25	12.5					12.5		25		12.5		12.5				GQ 25.000	2*
1					1.667				3.333	6.667	83.333				1.667		1.667	1.667				M 83.333	8
2	1.235		4.938	7.407	1.235	1.235	1.235		34.568			7.407		25.926	11.111	2.469	1.235					K 34.568	4
3	2.174							42.391		14.13	1.087					1.087	28.261	9.783		1.087		I 42.391	5
4			0.971			7.767						7.767				83.495						S 83.495	9
5	17.757		18.692	14.953		0.935			9.346	0.935		2.804	3.738	15.888	3.738	6.542	1.869	1.869		0.935		D 18.692	1
6	16.814	0.885	3.54	10.619	0.885	1.77	0.885	1.77	15.044	1.77		16.814	0.885	5.31	7.965	4.425	5.31	5.31				AN 16.814	1
7	6.14	2.632				89.474				0.877						0.877						G 89.474	8
8	1.724			1.724	0.862			38.793	1.724	33.621	0.862			0.862	6.897			11.207		1.724		I 38.793	4
9	32.479		18.803	9.402		1.709	0.855	0.855	9.402	1.709		8.547		4.274	1.709	6.838	0.855	2.564				A 32.479	2
10	9.016	0.82		0.82	11.475	0.82	0.82	1.639	3.279	62.295	3.279	0.82				0.82	0.82	3.279				L 62.295	6
11					0.813			75.61		13.008	0.813						1.626	8.13				I 75.610	8
12	6.452	1.613		4.032		1.613	1.613	3.226	58.065	2.419	0.806			1.613	8.871	3.226	4.032	1.613		0.806		K 58.065	6
13	8.8		6.4	8	2.4	7.2	8.8		11.2	0.8	0.8	4		12	10.4	18.4	0.8					S 18.400	2
14	0.746			5.224	55.224		5.224	0.746	5.97	0.746	0.746			0.746	5.224	2.985		1.493	7.463	7.463		F 55.224	5
15				100																		E 100.000	9
16	0.73		2.92		0.73	89.051	0.73					0.73		2.19		2.92						G 89.051	7
17	1.46	20.438		5.839	10.219			0.73	0.73	42.336	0.73	5.839			2.92	0.73	0.73	4.38		2.92		L 42.336	2
18	0.714			9.286	1.429		1.429	1.429	10.714	0.714	2.143	0.714		2.143	49.286	11.429	1.429	4.286		2.857		R 49.286	4
19	3.521			1.408	1.408		0.704	2.113		73.239	2.113		2.113	0.704	1.408	5.634	3.521	0.704		1.408		L 73.239	6
20	5.634		2.817	9.155		0.704	2.817		18.31			5.634		7.746	8.451	9.859	23.944	4.93				T 23.944	1
21	83.217					0.699			0.699				7.692		1.399	4.196	0.699	0.699		0.699		A 83.217	8
22	0.699	0.699					0.699							0.699	0.699			0.699		95.804		Y 95.804	9
23	0.699		4.895	0.699			0.699	0.699	12.587	18.182	0.699	0.699	16.084	19.58	16.084	1.399	1.399	2.797	0.699	2.098		Q 19.580	3
24	1.399	22.378	71.329							0.699		0.699	2.797				0.699					D 71.329	6
25	10.49		2.098	0.699		21.678	1.399	2.098		0.699		0.699	25.175	2.098		22.378	3.497	6.294		0.699		P 25.175	2
26	33.333		2.778	1.389		23.611		2.778	2.083			0.694			1.389	4.167	1.389	26.389				A 33.333	5
27	8.219		5.479	2.74		72.603	0.685	1.37	2.74			2.74		0.685	1.37	0.685	0.685					G 72.603	5
28	0.69			0.69	1.379			20.69	4.138	1.379		0.69	16.552	0.69	1.379		0.69	47.586	0.69	2.759		V 47.586	6
29	1.361	2.041			0.68					8.163	0.68		17.687					0.68	65.986	2.721		W 65.986	4
30								0.68								2.041	97.279					T 97.279	9
31		0.68						91.837						0.68		1.361		5.442				I 91.837	9
32		11.565				88.435																G 88.435	9
33	1.361		0.68		7.483	0.68	0.68	6.803							5.442		0.68	7.483	12.245	56.463		Y 56.463	6
34						100																G 100.000	9
35	7.483	0.68	0.68	2.721	2.721		53.061			0.68		2.721			0.68	4.762	14.966	3.401	5.442			H 53.061	7
36								4.73		4.73					2.027	1.351	85.135	0.676		1.351		T 85.135	9
37	8.333	1.389			2.778	6.944	2.778	6.944	4.167	1.389	4.167	2.778		5.556	15.278	12.5	5.556	11.111		8.333		R 15.278	1
38	18.571		1.429	2.857				8.571	2.857	4.286	1.429	2.857	8.571	1.429	2.857	2.857	1.429	10	1.429	28.571		Y 28.571	3
39	25.714		15.714	1.429					1.429			4.286	28.571	1.429		5.714		15.714				P 28.571	6
40	3.636	1.818	0.909	0.909		79.091	0.909	0.909	1.818				6.364	0.909	0.909	0.909	0.909					G 79.091	6
41	6.849		2.74	2.055		3.425	0.685	5.479	23.973	2.055	0.685	1.37	23.973	2.055	11.644	2.055	4.11	5.479		1.37		KP 23.973	1
42	4.11		18.493	7.534	0.685	18.493	2.74	1.37	12.329	0.685		2.055	17.123	1.37	4.795	4.11	3.425	0.685				DG 18.493	1
43	2.703		0.676				0.676	16.216		1.351	1.351		2.027					75				V 75.000	8
44	5.405			0.676	2.027	4.73	5.405	2.027	26.351	0.676		1.351		5.405	14.865	4.73	10.135	9.459	0.676	6.081		K 26.351	1
45	7.432			6.757			2.703	0.676	20.27	6.757	8.784		31.757	7.432	2.703	1.351	1.351	1.351		0.676		P 31.757	1
46	1.333		2.667	0.667		84			2.667	0.667		4		0.667	0.667	1.333	0.667		0.667			G 84.000	6
47	2.667		20	2.667		0.667			0.667	16	32	3.333	0.667	14	0.667	0.667	4.667	1.333				M 32.000	4
48	6.667		0.667	2	0.667	2	2.667	1.333	19.333		0.667	0.667	2	2.667	11.333	4	20	23.333				V 23.333	1
49	1.333	9.333					0.667	59.333	1.333	9.333	0.667			0.667			0.667	8	8	0.667		I 59.333	8
50	0.667		5.333						1.333			0.667				13.333	78.667					T 78.667	8
51	12		2	25.333		0.667	0.667	1.333	6.667	3.333		1.333	6	29.333	8	0.667	1.333	1.333				Q 29.333	3
52	34		6.667	26.667		4.667			4	1.333		2	2	7.333	3.333	2.667	1.333	4				A 34.000	1
53	1.333		5.333	20.667			0.667		10.667	0.667	0.667	0.667		48	2.667		7.333	1.333				Q 48.000	6
54	71.333	20				2.667										6						A 71.333	8
55	3.333		31.333	31.333	0.667			1.333	6	1.333		6.667		2	4.667	2.667	2	5.333	0.667	0.667		DE 31.333	4
56	31.333		2.667	18			1.333	2.667	8	0.667		3.333		13.333	9.333	5.333	2.667	1.333				A 31.333	3
57	1.333		0.667	0.667	7.333		0.667	10.667		36	4.667	1.333			8		1.333	7.333	6	14		L 36.000	3
58	1.333		0.667		16.667					70.667	3.333	6.667								0.667		L 70.667	8
59	22	0.667	2.667	2		1.333	0.667	2	15.333	13.333	1.333	1.333		2	19.333	6	2	7.333	0.667			A 22.000	1
60	14	2	8.667	6.667		1.333	6.667	6	10.667	0.667	0.667	4.667		12	11.333	6.667	3.333	2		2.667		A 14.000	1
61	1.333		69.333	11.333		5.333		0.667			0.667			2	3.333	1.333	1.333	2.667		0.667		D 69.333	7
62	4	2			0.667	0.667		5.333		57.333	2.667			0.667	5.333			20.667		0.667		L 57.333	5
63	22		10	8.667	0.667	3.333		2.667	10	0.667		3.333	2.667	7.333	5.333	9.333	4.667	8	0.667	0.667		A 22.000	1
64	8.667		2	10.667	0.667	2.667	1.333	2.667	17.333	0.667	0.667	2	6.667	4.667	20.667	4.667	4.667	3.333	5.333	0.667		R 20.667	1
65	20.667	1.333	0.667		31.333		2.667	3.333		2	0.667					2	4	8.667	0.667	22		F 31.333	2
66	16		2	56		4		1.333	0.667	7.333	0.667			2	0.667	1.333		6	0.667	1.333		E 56.000	7
67	29.333		4.667	2.667		4	0.667		12.667	1.333		5.333	4	7.333	17.333	4	5.333	1.333				A 29.333	1
68	31.333	4.667	6.667	4.667	0.667	9.333	1.333	4	1.333	3.333			0.667	3.333	2	3.333	7.333	5.333	8	2.667		A 31.333	1
69								10		6.667	0.667		0.667					82				V 82.000	8
70	11.333		12	7.333	1.333	3.333	0.667	1.333	6	2.667	0.667	30.667		0.667	10	8	2	1.333		0.667		N 30.667	3
71	6.711		6.04	6.04		4.027	0.671		20.805			6.04	1.342	8.725	25.503	10.738	2.685	0.671				R 25.503	1
72	23.288	4.11	1.37	0.685	1.37	2.055	2.055	1.37	3.425	26.027	2.74	10.959	0.685	0.685	2.74	6.849	2.74	0.685		6.164		L 26.027	1
73	2.041							21.088		12.925	0.68		0.68			0.68	2.041	59.864				V 59.864	6
74	2.685		3.356	1.342		4.027	5.369		40.268	1.342	0.671	4.698	4.698	1.342	7.383	5.369	16.107			1.342		K 40.268	3
75	9.396	2.013	2.013	2.685		0.671		3.356	0.671	0.671		0.671	0.671	1.342	4.698	1.342	1.342	67.114		1.342		V 67.114	7
76	7.534		5.479	5.479		0.685	0.685	0.685	7.534	0.685		4.11	48.63	0.685	0.685	8.904	6.849	0.685		0.685		P 48.630	1
77	2.685		0.671	1.342				12.752		57.047	4.027		0.671	0.671	1.342		7.383	10.738	0.671			L 57.047	5
78	3.333		1.333			1.333			4			22	6	1.333	0.667	12.667	46			1.333		T 46.000	5
79	2		9.333	10		2			0.667			1.333	3.333	69.333		2						Q 69.333	8
80	2	1.333	2.667	3.333	0.667	12.667	6.667		1.333			47.333	10	1.333	0.667	5.333	1.333		0.667	2.667		N 47.333	6
81	2.667			13.333					0.667		3.333			74.667	1.333	0.667	1.333	2				Q 74.667	8
82				0.667	69.333		2	1.333	6.667	3.333				1.333	4			0.667		10.667		F 69.333	7
83	12		70.667			7.333						1.333				5.333	0.667	2.667				D 70.667	8
84	90					7.333										2	0.667					A 90.000	9
85	0.667	2			1.333			9.333		78.667	5.333							1.333		1.333		L 78.667	8
86	11.333	4				0.667		2		2						2.667	2	74.667		0.667		V 74.667	8
87	1.333	2	3.333								0.667					91.333		0.667	0.667			S 91.333	9
88				1.333	61.333		2	0.667		31.333								0.667	2.667			F 61.333	7
89	30.667	14	0.667		0.667		4	6		0.667	0.667			0.667		6	19.333	16.667				A 30.667	5
90					43.333		0.667	0.667		1.333									0.667	53.333		Y 53.333	7
91												100										N 100.000	9
92	2	3.333			1.333			38.667		24							6	24.667				I 38.667	5
93						100																G 100.000	9
94	15.493	2.113		8.451		5.634		10.563	1.408	7.042		2.817	15.493	2.113	1.408	7.042	7.746	12.676				AP 15.493	1
95	4.348		5.797	3.623		50.725		0.725	0.725			5.072	1.449	0.725	7.246	3.623	13.768	0.725		1.449		G 50.725	1
96	46.897	0.69	0.69			8.276			8.276			21.379		0.69	1.379	10.345	0.69	0.69				A 46.897	6
97	1.389	7.639			48.611			4.167		31.25	2.778							1.389	0.694	2.083		F 48.611	6
98	14.685	5.594	1.399	2.797	6.294	4.895	1.399	1.399	18.881	2.797		1.399	0.699	8.392	15.385	9.091	2.098	1.399		1.399		K 18.881	1
99	5.517		4.828			14.483	1.379		9.655	0.69		11.724	6.207	2.759	15.172	20	7.586					S 20.000	1
100	4.082		2.721									0.68	2.041			89.796			0.68			S 89.796	9
101	0.68		0.68			2.041		0.68	1.361			0.68		0.68		6.122	87.075					T 87.075	8
102	2.069				9.655			1.379		73.103	1.379							11.034	1.379			L 73.103	8
103	4.138	1.379			2.759			2.069	0.69	61.379	2.069			0.69	2.759		4.138	8.966	0.69	8.276		L 61.379	6
104	5.517			2.759		0.69			43.448					2.069	37.241	5.517	2.069			0.69		K 43.448	5
105	2.069	0.69	0.69	2.759	1.379		1.379	0.69	44.828	22.759	2.069			0.69	18.621			0.69		0.69		K 44.828	4
106	1.379				2.069		11.724	15.172		61.379							0.69	5.517		2.069		L 61.379	7
107			2.069			0.69	0.69	1.379	4.138	0.69	0.69	82.069			6.897		0.69					N 82.069	8
108	47.26	0.685	2.74	2.74		1.37	1.37		6.164	1.37	1.37	3.425	1.37	9.589	5.479	9.589	4.11	1.37				A 47.260	3
109	2.055			2.74		72.603			7.534			3.425	2.055	1.37	4.11	2.055	0.685	0.685	0.685			G 72.603	4
110	1.37		65.068	3.425	0.685				2.74			14.384	2.055	1.37	3.425	4.11		1.37				D 65.068	6
111	1.379	1.379	3.448		7.586	1.379	1.379	3.448	7.586	4.828		2.069	0.69		15.862		4.138	6.207	3.448	35.172		Y 35.172	1
112	25.517		9.655	4.828		0.69	2.069	1.379	10.345	5.517	1.379	0.69	1.379	12.414	5.517	4.828	5.517	6.207	0.69	1.379		A 25.517	1
113	13.793		3.448	8.276		64.828			2.069	0.69	0.69		0.69	2.069	0.69	2.069	0.69					G 64.828	4
114	77.778	1.389		0.694		1.389		5.556								1.389	2.083	9.722				A 77.778	8
115	53.103	15.172		3.448		4.828		2.759		1.379	0.69		8.276	4.138	1.379	4.138	0.69					A 53.103	6
116	22.069	0.69	23.448	12.414		8.276	2.759	1.379	4.138	2.069	0.69	6.897	0.69	4.828	6.207	2.069	0.69			0.69		D 23.448	1
117	17.241		2.759	41.379		0.69		0.69	1.379	0.69	0.69			33.793			0.69					E 41.379	6
118	0.69				63.448			13.793		15.172	3.448							0.69	2.759			F 63.448	7
119	13.194		5.556	4.861		9.028	1.389		7.639	19.444	4.167	2.083	15.278	4.167	9.028	2.778	1.389					L 19.444	1
120	2.778	0.694	1.389						19.444	7.639	3.472			2.083	45.139	1.389	1.389	9.028	5.556			R 45.139	5
121					0.694	0.694		0.694		0.694									92.361	4.861		W 92.361	8
122			3.546	0.709				9.929	6.383	0.709		41.844	0.709		2.837	2.128	7.801	23.404				N 41.844	5
123		0.719			3.597		7.194	0.719	48.201	1.439	0.719	4.317		2.158	14.388	0.719	2.878		0.719	12.23		K 48.201	4
124	66.176		6.618			5.882		1.471				1.471	4.412	0.735		7.353	1.471	4.412				A 66.176	7
125	5.385		3.077	0.769	0.769	53.077	0.769		6.154	0.769		8.462		0.769	4.615	2.308	13.077					G 53.077	3
126			4.167		4.167			16.667		4.167		4.167						66.667				V 66.667	6
127			12.5			8.333			20.833			37.5	8.333	8.333		4.167						N 37.500	4
128			1.55	1.55		86.047	0.775		3.876			2.326				1.55	0.775	1.55				G 86.047	7
129	1.562			6.25		0.781	1.562	1.562	48.438		1.562	1.562	0.781	7.812	19.531		1.562	7.031				K 48.438	5
130	3.448		20.69			6.897			31.034	24.138			3.448		10.345							K 31.034	3
131		20.69						3.448	3.448		3.448			10.345	3.448	3.448	13.793	37.931				V 37.931	3
132	6.25			2.344				7.812	14.844	0.781	0.781	0.781	1.562	0.781	10.938		6.25	46.875				V 46.875	5
133		0.781		1.562				8.594		57.031	12.5	0.781		2.344	0.781	7.031	0.781	7.031	0.781			L 57.031	5
134	12.8		9.6	2.4		0.8			20	0.8		13.6	20.8	8	5.6	3.2		0.8		1.6		P 20.800	1
135	1.587					92.857						3.968					0.794	0.794				G 92.857	8
136		1.6						0.8		97.6												L 97.600	9
137	1.626		3.252	3.252				7.317	1.626	1.626				4.878	2.439	1.626	23.577	48.78				V 48.780	5
138	7.377	0.82	1.639			0.82	1.639	0.82	14.754	2.459		18.852			43.443	1.639	4.918	0.82				R 43.443	5
139															100							R 100.000	9
140															100							R 100.000	9
141	37.19		2.479	18.182		0.826	0.826		13.223	1.653	1.653	5.785		4.959	5.785	4.959	1.653	0.826				A 37.190	3
142	62.5		4.167	3.333		0.833		1.667	3.333	1.667	3.333	1.667		3.333	5	5.833	0.833	0.833	1.667			A 62.500	6
143				100																		E 100.000	9
144	35.043	0.855		0.855	0.855	0.855	0.855	1.709	9.402	1.709	3.419			4.274	33.333	2.564	0.855	0.855	1.709	0.855		A 35.043	5
145	39.823	0.885	8.85	11.504		6.195		0.885	8.85	5.31		1.77		4.425	1.77	5.31	1.77		1.77	0.885		A 39.823	3
146								1.869		82.243	7.477			2.804	1.869			1.869		1.869		L 82.243	8
147		3.846			57.692					2.885									9.615	25.962		F 57.692	7
148	4.819				7.229	2.41		3.614	1.205	65.06	2.41	1.205			7.229	1.205	1.205	2.41				L 65.060	6
149			13.333	13.333		10	3.333		23.333		6.667	6.667		3.333		13.333	6.667					K 23.333	2
150	18.75		12.5	6.25		25			6.25			6.25	6.25	6.25		12.5						G 25.000	1
151	27.273		9.091					9.091		9.091	9.091					9.091		27.273				AV 27.273	3*
152			10		10															80		Y 80.000	7
153													100									P 100.000	8*
154									100													K 100.000	8*

## Sheet: Table S2
Table S2. Sequences used by CONSURF in multisequence alignment
>LysF1_7M5I_ChainA
LYFQGHMQLSRKGLDAIKFFEGLELEAYEDSAGIPTIGYGTIRIDGKPVKMGMKITAEQAEQYLLADVEKFVAAVNKAIKVPTTQNEFDALVSETYNIGI
TAMQDSTFIKRHNAGNKVGCAEAMQWWNKVTVKGKKVTSNGLKNRRRMEADIYLDSVYPK
> UniRef90_A0A0A0RVT4_1_154 | Endolysin n=19 Tax=Ounavirinae TaxID=1985285 RepID=A0A0A0RVT4_9CAUD | E_val=9.3e-86
MQLSSKGLEAIKFFEGLRLEAYKDSAGIPTIGYGTIRINGRPVTMGMKITAEQAEQYLLADVENYVGAVNKAIKVPTTQNEFDALVVETYNIGIGAMQDS
TFIKRHNAGNKVGCAEAMQWWNKVTVNGKKVTSKGLQNRRRMEAKIYLDAVYPK
> UniRef90_UPI000FDAFA50_2_151 | lysozyme n=6 Tax=Rhizobium meliloti TaxID=382 RepID=UPI000FDAFA50 | E_val=4.1e-32
KTSAAGRAAIKQREGVVLSAYKDSAGILTIGVGHTSAAGAPtVYKGMKITAAQADEILSRDLAIFEKAVASSVTVPLKQNEFDALVSLAFNIGAGAFQRS
TLVKELNKGNRYGAANQFLAWDKITVGGKKKALKGLTNRRKAERDQFLNA
> UniRef90_A0A345AUK2_39_184 | Endolysin n=9 Tax=unclassified Tevenvirinae TaxID=1892568 RepID=A0A345AUK2_9CAUD | E_val=6.7e-31
VNISDLGVDLIRQFEGLRTSAYLDSVGVWTIGYGTTRYpNGVAVKKGDTCTEAQAKAYMKNDLQKFVRAVNKLVTVPLKQTQFDALVSLVYNIGETAFAG
STLLKKLNAKDYAGAADQFLVWNKGRVKGVLQVIPGLTNRRKAEKK
> UniRef90_N8YCV8_1_145 | Lysozyme n=1 Tax=Acinetobacter gerneri DSM 14967 = CIP 107464 TaxID=1120926 RepID=N8YCV8_9GAMM | E_val=1.1e-29
MKTSNLGINLIKSFEGLRLKAYDDGVGVWTIGFGTIKYpNGIRVKKGDACTEAQAEQYLRNDLVTFENAINKLVKVSLTQNQFDALVSFTYNLGETNLAS
STLLKKLNTKDYKGTAAEFPRWNKAGGKVLNGLVKRRKAEMELFL
> UniRef90_A0A2X2I7B4_1_145 | Lysozyme n=1 Tax=Serratia quinivorans TaxID=137545 RepID=A0A2X2I7B4_9GAMM | E_val=4.5e-29
MQISKKGIELIKRFEGLELKAYQDSVGVWTIGYGwTHPVDGKKIGPGMVIDQATADRLLKCGVVQYEQGVNQLVKVKITQGQFDALVSFAYNLGLRSLST
STLLQKLNAGNNQGASDEFGKWVNAGGGKQNGLVKRRAEECDLFL
> UniRef90_A0A4Q7B724_38_181 | Lysozyme n=1 Tax=Acinetobacter sp. WCHAc060025 TaxID=2518625 RepID=A0A4Q7B724_9GAMM | E_val=1.3e-28
VKKLSASGIKLIRSFESLELEAYDDGVGVWTIGFGTTIANGVKVKKGDVCTLEQAVAYMTNDLKRFEQTVNSAVTVPLNQNQYDALVSLTYNIGQNAFNN
STLLKKLNTKDYKGAAAQFDVWNKAGGKVMKGLVNRRAVERKLF
> UniRef90_UPI0006AC4F53_1_148 | lysozyme n=1 Tax=Pluralibacter gergoviae TaxID=61647 RepID=UPI0006AC4F53 | E_val=3.2e-28
MQVSDKGIELIKRFEGCSLSAYPDpgTGGAPwTIGYGwTGNVDGKPIRPGMKIDQATADRLLRTGIVSYDQAVNKMLKVKVTQNQYDALVSLAYNIGTRA
LSTSTLMKKLNDGDYGGAADEFMRWNKSGGKAMQGLTNRRKAEREVFL
> UniRef90_A0A145WSQ3_54_197 | Lysozyme n=1 Tax=Acinetobacter sp. TGL-Y2 TaxID=1407071 RepID=A0A145WSQ3_9GAMM | E_val=8.5e-28
TQLSLAGIDLIGNFEGLKLQAYHDSAGVCTIGYGTtVYPNGIPVQPNDQCSLEQARTFMHHDLNRFEKAVSSSVKVPLTQNQFDALVSLTYNIGAGAFKN
STLLRLLNQGDCAGASSQFDVWIKAGGQTVQGLVNRRAIEKAYF
> UniRef90_UPI0007DD530C_1_143 | lysozyme n=1 Tax=Kosakonia oryzae TaxID=497725 RepID=UPI0007DD530C | E_val=2.1e-27
MQISSKGIALIKQFEGLRLTAYQDSVGVWTIGYGwTQPVDGKPISKGMVIKPETAERLLKIGMVSYENDVSKLVKVKLTQGQFDALVSFAYNLGSRALSR
STLLKKLNAGDYDGAADEFPRWNQAGGRELAGLTRRREAEFAL
> UniRef90_A0A444LK34_2_149 | Lysozyme n=1 Tax=Rhizobium sp. 24NR TaxID=2503024 RepID=A0A444LK34_9RHIZ | E_val=4.2e-27
RTSAAGRKAIAAHEGNKLTAYLDSVGVLTIGVGHTTAAGPPeVKKGMKITDAQSDEILTRDLAAVEADINRLVKVPVNQSQFDALVSLVFNIGGTAFRKS
TLLKKLNAGDTAGAAEQFLVLNKGTVNGKKVAIKGLTTRRQNERKQFL
> UniRef90_A0A1M3AIX6_1_148 | Lysozyme n=1 Tax=Rhizobiales bacterium 63-7 TaxID=1895813 RepID=A0A1M3AIX6_9RHIZ | E_val=7.7e-27
MKTSAAGLAAIRSHEGERLTAYQDSVGVWTVGVGHTTAAGPPtVKKGMRITATESAEILARDLGAVEADVNRLVKVPISQNQFDALVSLVFNIGTPSFQK
STLLKALNSRDYQKAADQFLVWNKGTVKGRKVAIKGLTDRRQKERAQF
> UniRef90_A0A4Q8D5H7_1_145 | Lysozyme n=5 Tax=Serratia TaxID=613 RepID=A0A4Q8D5H7_9GAMM | E_val=1.4e-26
MQISKTGIELIKRFEGLELKAYQDSVGVWTIGYGwTQPVDGKKIGPGMVIDQATSERLLKCGVVQYEQGVNQLVKVNITQGQFDALVSFAYNLGLRSLST
STLQQKLNAGDKQGAANEFGKWVNAGGVKLKGLVTRRAAERELFL
> UniRef90_N9LJT4_6_147 | Lysozyme n=2 Tax=Moraxellaceae TaxID=468 RepID=N9LJT4_9GAMM | E_val=2.4e-26
SYVGLDLIASFEGTRLQSYDDGVGVWTIGIGTtVYPNGVKVKKGDTCTLEQAKSYFAHDLKRFEASVNNLVKVPLSQNQFDALVSLVYNIGSGNFTSSTL
LKKLNTKDYQGAADQFPRWNKAKGKVLNGLTRRRAAERALFL
> UniRef90_UPI00123D1B5D_1_148 | glycoside hydrolase family protein n=1 Tax=Rhodobacteraceae bacterium LNNU 3342 TaxID=2605434 | E_val=5.4e-26
MEVNQRAIDLIKKWEGFRATAYRDPVGILTIGYGTTAAAGVGIdpKPGMTITEAEAEIYLMRAVEKFADQIRPMIKVPVNENEFGALVSLAYNIGPGAFE
KSTLLRKLNAGDRQGAADQFSVWRMAGGKVLKGLENRRAEERGLFLMP
> UniRef90_UPI0007A0BFCD_41_185 | lysozyme n=1 Tax=Acinetobacter sp. NRRL B-65365 TaxID=1785092 RepID=UPI0007A0BFCD | E_val=1.1e-25
KKISSVGINLITSFEDLKLSAYLCPANVWTIGFGTtVYPTGIRVKQGDKCTEAQAKAYFAHDLNRFERAVNGSVAVPLSQNQFDALVSLTYNIGETAFKN
STLLEMLNAGNYRGAADQFLVWDKSKGKVLNGLVRRRKTERELFL
> UniRef90_A0A3R9EWA9_47_191 | Lysozyme n=4 Tax=Acinetobacter TaxID=469 RepID=A0A3R9EWA9_ACIJO | E_val=1.8e-25
MAVSPFGVDLICSFEGKRLTAYDDGVGVWTIGFGTtVYPNGIKVKKGDTCTEAQAKTYMAHDLKKFEATVNKAVTVQLNQNQFDALVSLAYNIGINAFSG
STLVKKLNSNDFRGAADQFDVWVNAGGKRMQGLVNRRAKEKALFL
> UniRef90_A0A177JNV8_4_145 | Lysozyme n=1 Tax=Sphingobium yanoikuyae TaxID=13690 RepID=A0A177JNV8_SPHYA | E_val=3e-25
SSRNGLGLIKQFEGCELSAYLCPAKVPTIGWGFTTWNGKKVQLGQKITQAEADAVLLKEYDGYEAKVRALVKVPVSANQLGALVSFAFNVGVGALRSSTL
LKLLNSGNYAGAAGQFARWNKAGGKVLKGLVTRRAAEAALFV
> UniRef90_K9BIL1_35_182 | Lysozyme n=1 Tax=Acinetobacter sp. WC-323 TaxID=903918 RepID=K9BIL1_9GAMM | E_val=4.2e-25
SSGMKASQVGINLITSFEDLVLTAYDDGVGVWTIGFGTtVYPNGVKVKRGNTCTLNQAKEFFAHDLNRFEAVVNQSVKVAINQNQFDALVSLTYNIGSGA
FKGSTLLKLLNKGEYQGAADQFLVWNKAGGKVMKGLVRRREAERALFL
> UniRef90_A0A0P0QH62_1_145 | Lysozyme n=25 Tax=Yersiniaceae TaxID=1903411 RepID=A0A0P0QH62_SERMA | E_val=6.2e-25
MKISDDGMALIKRFEGLRLQAYQDSVGVWTIGYGwTQPVAGRKVGAGMAIDAATAERLLVCGVAQFEQGVERLVAVTITQGQFDALVSFAYNLGLRALEK
STLLRRLNAGDRQGAADQFGRWVNAGGVRLDGLVARRAAERALFL
> UniRef90_UPI00124F77CC_5_147 | glycoside hydrolase family protein n=1 Tax=Acinetobacter colistiniresistens TaxID=280145 RepI | E_val=1e-24
ISDVGIKLISSFEDLKLVSYLCPANVWTIGFGTtIYPSGKKVKQGEKCTPQQANEYFAHDLKRFEASVNNLVKVPLSQNQFDALVSLVYNIGSGNFASST
LLKKLNAKDYAGAADQFPRWNKAGGKVLNGLIRRRDAERALFL
> UniRef90_A0A077KCE6_4_145 | Endolysin n=3 Tax=root TaxID=1 RepID=A0A077KCE6_9CAUD | E_val=1.4e-24
SEKCLKLIREFEGCRLEAYKCPAGKLTIGYGWTRpVDGVPIHAGMKITKETAERLLKVGADEYGREVSSALRVSVSQSQFDALVSFAYNFGLPVLSGSTL
LRKLNAGDYAGAAAEFPRWNKSKGKPLPGLTRRREAERCLFL
> UniRef90_A0A5A9EUS3_8_151 | Lysozyme n=1 Tax=Azospirillum sp. Sh1 TaxID=2607285 RepID=A0A5A9EUS3_9PROT | E_val=2.3e-24
AAIDLVKHFEGLYLQAYLCPAGVPTIGYGHTAGVKLGQKITAEQAEDLLAIDLKNAAAVVDRLVKVPVTKGQRGALSSFVFNLGQGNFQSSTLLRLLNVG
DYEGAAGQFERWVFATVNGKATRMPGLVKRRAAEALLFRHNVFP
> UniRef90_A0A1G6JCW9_58_204 | Lysozyme n=1 Tax=Acinetobacter marinus TaxID=281375 RepID=A0A1G6JCW9_9GAMM | E_val=3.7e-24
GQLDISTNGYEIIKEFEGFRSTAYLDTGGVWTIGFGTIKYpNGKRVAKGDTCTIEQAEQWLRNDCQWVDACLDKYVTVSLTQNQFDALASFTYNVGETAF
KNSTLLAKLNKSNYVATALQFDRWVYDNGKKIKGLVNRRAQEKALFL
> UniRef90_K9FKV3_89_231 | Lysozyme n=2 Tax=unclassified Leptolyngbya TaxID=2650499 RepID=K9FKV3_9CYAN | E_val=5.5e-24
QTNASGVGLIKSFEGLRLKAYQDAVGVWTIGYGTTRGVKPGQEITDAQAEALLKTDLDRFEKAVNQAVRVSINDNQFAAIVSFTYNVGSGALRSSTLLKK
LNRRDIYGAANEFPRWNRAGGRVLAGLTRRRNAERALFLGQDY
> UniRef90_A0A2G3JYT2_1_143 | Lysozyme n=1 Tax=Chitinimonas sp. BJB300 TaxID=1559339 RepID=A0A2G3JYT2_9BURK | E_val=7.7e-24
MQINAQGINLIKQFEGLRLSAYQDSVGIWTIGYGHTGDEVHAGMVITAAQAAQLLLQDLSHFETGVSELVSVPLNSNQFSALVSFSYNVGLEDLGASTLL
RLLNEQNYVGAAQQFPCWDHAGNQVLPGLLRRRMAEQALFLQA
> UniRef90_J0YPF4_4_150 | Lysozyme n=24 Tax=Bartonella TaxID=773 RepID=J0YPF4_9RHIZ | E_val=1.1e-23
ISQEGLALIKQWEGLRLNAYKDAIGIWTIGYGHTNSAGKPfIHKDMTVTEKQAEELLRQDLRQFENAVEQAVQVSLTNEQFAALVSFCYNIGTTAFCNST
LLKKLNSGEYEAIPAELQKWTKASGKRLQGLVHRRAAEAGLWAKGAY
> UniRef90_A0A0P8HFE1_1_148 | Lysozyme n=7 Tax=Enterobacteriaceae TaxID=543 RepID=A0A0P8HFE1_CITFR | E_val=1.6e-23
MQTSEKGIKNIKDFEGCSLTAYPDpgTGGAPwTIGYGwTHPVDGKPIKPGMTIKQETADRLLKTGLVSYENDVLKMAKVKLTQGQFDALVSFAYNVGSRA
LSTSTLLRKLNDGDVMGAADEFLRWNKAGGKVLNGLTRRREAERALFL
> UniRef90_A0A0J6NGF2_1_141 | Lysozyme n=12 Tax=Chromobacterium group TaxID=90153 RepID=A0A0J6NGF2_9NEIS | E_val=2.8e-23
MNISANGVKLIQQFEGLRLKAYQDAVGVWTIGYGHTGPDVTPGLVITQAQADALLARDLSRFEAGVTRLVQVPLNQNQFDALVSFSYNLGLGSLQNSTLL
RLLNQRDYAGATAQFPRWNKAGGKVLPGLTRRRAAEQALFL
> UniRef90_A0A1S1WTR6_2_138 | Lysozyme n=1 Tax=Chromobacterium sphagni TaxID=1903179 RepID=A0A1S1WTR6_9NEIS | E_val=3.7e-23
KTNAQGLVLIKQFEGLRLTAYQDVVGVWTIGYGHTGTDVRAGLTITNDQAEQLLRQDLARFESGIGRLVAVPLNGNQFSALVSFSYNLGLANLQGSTLLR
KLNAGDYAGAAGQFPRWNRAGGQMLPGLTRRRLAEQS
> UniRef90_A0A1U9MJ57_4_151 | Lysozyme n=1 Tax=Bartonella apis TaxID=1686310 RepID=A0A1U9MJ57_9RHIZ | E_val=6.2e-23
QINPHGLEKLKQWEGLKTKAYKDAGGVWTIGYGHTAAAGTPApHQGMVITEADAESILLKDLTQYEAAVENNVNVKLNDNEFAALVSFAFNVGINAFKNS
ALLKKLNKGNFDAVPSELMKWVKAGGKKLQGLVNRRRAEGYLWMEGAY
> UniRef90_UPI001438B19E_1_144 | glycoside hydrolase family protein n=1 Tax=Anaerosporobacter sp. KCTC 15857 TaxID=2718714 Rep | E_val=9.6e-23
MKISNRGLDLIKQFEGCRLKAYRCPAGVLTIGYGHTRGVYEGQTITNVQATTYLKNDVIKFERAVNDLVKVRITQNMFDSLVSFVYNLGPGALKNSTLLK
LLNCEDYVKSSLEFAKWNKAGGKVLSGLVKRRSLEKKLFIEDMY
> UniRef90_A0A2T2RGS0_4131_4268 | Lysozyme n=1 Tax=Cyanobacteria bacterium SW_9_44_58 TaxID=1919144 RepID=A0A2T2RGS0_9CYAN | E_val=1.2e-22
DVSKKGLSTLKNFEGLRLNSYQDSAGVWTVGYGHTDTAKPGMSISRSRAKELLKRDLQRFEEAVAKKVDVPLSQSQFDALVSFTYNVGIGALSRSTLLEK
LNRGNYEGAQKEFKKWTHAGGRELEGLVKRRKAEARLF
> UniRef90_A0A3A4WDP1_3_151 | Lysozyme n=1 Tax=Desulfobacteraceae bacterium TaxID=2049433 RepID=A0A3A4WDP1_9DELT | E_val=1.7e-22
NESGLKLVKGFEGCELKSYRCPAGVWTIGYGHTKNVVPDQTITEEEAEELLRSDMEECAECVDRSVKVPLTENQFSALVSFVFNLGTGSFQTSTLLKKLN
AGDYDAIPMELARWVKATDPGtgVKKTLPGLVRRRAAEAELWLTKSDPK
> UniRef90_A0A1E5QTU8_2_135 | Lysozyme n=1 Tax=Cyanobacterium sp. IPPAS B-1200 TaxID=1562720 RepID=A0A1E5QTU8_9CHRO | E_val=3e-22
KEFEGLRLNAYLCPAGVWTIGYGsTFYPDGRRVRQGDRITQQEADQLFLATVKPFATAVDQSVKVTINNNQFSALVSFAFNVGISAFKNSTLLRLLDRGD
YQGAADQLLRWNRAGNQILVGLTRRRRAERALFL
> UniRef90_A0A0P7ZID4_104_244 | Lysozyme n=1 Tax=Phormidesmis priestleyi Ana TaxID=1666911 RepID=A0A0P7ZID4_9CYAN | E_val=4.2e-22
RINKNGLLLIKSFEGLRLQAYQDAVGIWTIGYGTTRGVQPNMRISEAQAEQFLQEDLARFEKAIHEAVTVPVNDNQFSALVSFTYNVGSGALRSSTLLRL
LNARTDLRkVSDEFPRWNRAGGQILAGLTRRRQAERALFLG
> UniRef90_B4SF16_2_141 | Lysozyme n=2 Tax=Pelodictyon phaeoclathratiforme TaxID=34090 RepID=B4SF16_PELPB | E_val=6e-22
MQTSENGFALIRKYEGLRLATYVCPGGKLTIGYGHTGPDVTTGKKIDEEEANALLVKDVQRFERAVNGLVTAPMTQGMFDALISFSFNLGVGSLKSSTLL
KKLNAGNLTGAADEFLKWNKAGGKVLAGLSARRESERERF
> UniRef90_A0A4D8Q573_17_153 | Lysozyme n=1 Tax=Azospirillum brasilense TaxID=192 RepID=A0A4D8Q573_AZOBR | E_val=8.7e-22
ALALVRHFEGLYLKAYLCPAGVPTIGYGHTAGVRMGQTINGLQAEVFLRADMADAAAQVDRLVTVPLTDQQRGALASFVFNLGAGALRDSTLLRLLNQRD
YAGAAKEFPKWVYATVNGKKVQLDGLKKRRAAERELF
> UniRef90_D3P338_12_150 | Lysozyme n=2 Tax=Azospirillum lipoferum TaxID=193 RepID=D3P338_AZOS1 | E_val=1.3e-21
KAAIELVKHFEGLSLDAYLCPAGIPTIGYGHTAGVSLGQRITAEKAEALLADDLAAAAAAVDALVTVPLTGGQRGALASFVFNLGRGNFQSSTLLKRLNG
GDPEGAAGEFGRWVNATVQGRKTKLPGLVKRREAETLLF
> UniRef90_A0A533TTA8_2_142 | Lysozyme n=2 Tax=Chlorobium sp. TaxID=1095 RepID=A0A533TTA8_CHLSQ | E_val=1.8e-21
MKIGENGLDLIRKHEGLRLVAYVCPGGKLTIGYGHTGDDVKSGMKIDENKADALLRKDLERFEKSVNELVDVPMTQGMFDALVCFAFNLGAGSLKSSTLL
AKLNANDKQGAADEFLKWNKAQGKVLDGLTARRSGERELFL
> UniRef90_E6YJ03_3_150 | Lysozyme n=2 Tax=Bartonella TaxID=773 RepID=E6YJ03_BARC7 | E_val=2.6e-21
KISKEGLALIKQWEGLRLKAYQDAIGVWTIGYGHTAQAGEPIvQEGMEITHLEAEAVLQKDLSQFEQTVEHEVKQSLTDEQFAALVSFCYNVGIEAFCNS
TLLKKLNKGEYEAVPAELQKWTKANGKRLQGLVHRRAAEAGLWAKGAY
> UniRef90_UPI00124BD64E_4_152 | glycoside hydrolase family protein n=1 Tax=Ochrobactrum anthropi TaxID=529 RepID=UPI00124BD64 | E_val=3.6e-21
RISAEGLAFIKQWEGLRLKAYQDEAGVWTIGYGHTSRAGAPaVTKGMTITEAQANQILLKDLAKFEARVSSLVKVPVNDFQYATLVAFDLNIGALHASTL
LRKLNDGNYSAVPgELAKWVYTTDPRSkKKIKSKGLINRRAAEAGLWVK
> UniRef90_A0A1Z9T8K9_1_138 | Lysozyme n=1 Tax=Candidatus Pelagibacter sp. TMED273 TaxID=1986826 RepID=A0A1Z9T8K9_9PROT | E_val=5.4e-21
MKISQEGIALIKKFEGCELDAYQDAVGIWTIGYGHIKGVKEGMSITRPEAEEMLVHELTEYEQHVLNQVTISLDQCMFDALVSWTFNLGPTNLASSTLLK
VLNSGDYAGVPAQIKRWNKAGGKVLQGLVRRREAEALL
> UniRef90_A0A3V3LNB3_1_148 | Lysozyme n=9 Tax=Salmonella enterica TaxID=28901 RepID=A0A3V3LNB3_SALER | E_val=7.6e-21
MNISDRGVALIKTFEGCRLKAYPDpkTGGAPwTIGYGwTGKVDGKPVTPDTVIAQETADRLLKTGLVSYERDVSRLVKVKLTQGQFDALVSFVYNLGARA
FSGSTLLRKLNAGDYDGAAgEFMRWVSPGTKVEAGLRRRRQAERDLFL
> UniRef90_UPI0008347972_1_137 | lysozyme n=1 Tax=Sphingomonas sp. CCH5-D11 TaxID=1768786 RepID=UPI0008347972 | E_val=1.1e-20
MKLSRQGLALIKSSEGFRAKAYVCPAGVLTIGYGSTGPHVRPGLVVTEVEANALLAKDAARFEKAVNALGVKLTQNQFDALVSLAFNIGVGNFNSSTLVR
KLKVGDVSGAAAQFAVWNKARVKGVLTALPGLTKRRA
> UniRef90_A0A173GD86_17_150 | Endolysin n=1 Tax=Pseudomonas phage VSW-3 TaxID=1852562 RepID=A0A173GD86_9CAUD | E_val=1.7e-20
GLIGLEGMKTTAYKDIVGVPTICAGTTRGVKMGDTKTVEQCWTIAASEFREYEKVVIDTIKVPLNPNQQTSLVWFTINVGKYGFIDSTAAARFNRGDYVG
GCHALRMWNKVTVKGKKVFSKGLDNRRAAEEALC
> UniRef90_A0A261KVX8_1_102 | Lysozyme (Fragment) n=2 Tax=Hydrocoleum sp. CS-953 TaxID=1671698 RepID=A0A261KVX8_9CYAN | E_val=2.1e-20
MQISQNCLDLIKKWEGLFLNAYLDPVGIPTIGYGTTRYpDGQVVQLGDRISERNAEAYLRYECSRVAREISGLIRVPVNQNQFDALVSFAYNVGTGAFQG
ST
> UniRef90_A0A6B9YSE3_4_144 | Lysozyme n=1 Tax=Edaphobacter sp. 12200R-103 TaxID=2703788 RepID=A0A6B9YSE3_9BACT | E_val=2.7e-20
FKYSANGLALTERFEGLRLQAYQDSVGVWTIGYGHTSPDVHAGLTITENQARILLAADVAWAVACVNKSVTSTINQNQFDALVDFTFNLGCASLVQSTLL
RLINTSDFAAAAPQFLRWNKAGGKVLKGLTLRRQAEMDLFN
> UniRef90_A0A2W6RNH5_6_144 | Lysozyme n=1 Tax=Brevundimonas sp. TaxID=1871086 RepID=A0A2W6RNH5_9CAUL | E_val=4e-20
SAAGRALIKSFEGERLTAYADPAtgGDPwTIGVGHTGPEVKRGLKITQAQSDAYLTADLARFEKAVNRLTPVTTQNQFDALVSFAFNVGERNLETSTLRR
LHNAGDYLGAQAQFARWNKAAGKIMAGLTRRRTAEAALY
> UniRef90_A0A5A9F3U2_11_149 | Lysozyme n=1 Tax=Azospirillum sp. Sh1 TaxID=2607285 RepID=A0A5A9F3U2_9PROT | E_val=5.6e-20
QAAVDLVKHFEGLYPTAYLCPAGVPTIGYGHTAGVKMGQSITAEQADAFLAADLTEAAGRVDALVKVALNDDQRGALSSFVFNLGAGSLGSSTLLKMLNA
GDYAGAADQFGRWVYATVNGKPTKLAGLVARRAAEAALF
> UniRef90_W1IXJ5_1_143 | Lysozyme n=1 Tax=Xenorhabdus szentirmaii DSM 16338 TaxID=1427518 RepID=W1IXJ5_9GAMM | E_val=7.4e-20
MEISDKGLECIKQYEGLKLQAYPDPAtdGIPwTIGYGHTQGVKKGDVITEPQAEAFLRDDLQSIYTTLIQRVKVPLSQGQFDALCSFIFNCGSGNFSGST
LLKKLNQGDYKGAAAEFPRWNKAAGKVLRGLDNRRASERQMFL
> UniRef90_A0A085FSP9_4_142 | Lysozyme n=2 Tax=Rhizobiales TaxID=356 RepID=A0A085FSP9_9BRAD | E_val=9.7e-20
RISDEGLALIKRWEGCRLAAYKDVAGVLTIGYGSTGPHVRPGSRITQGEAERLLLRDLARFERAVATLVTVPLNDGQFAALVSFAFNVGEGALARSTLLK
KLNAGDVTAVpGELMKWVNASGRKLAGLVNRRSAEAGLW
> UniRef90_A0A2D9C690_1_142 | Lysozyme n=1 Tax=Phycisphaerae bacterium TaxID=2026778 RepID=A0A2D9C690_9BACT | E_val=1.4e-19
MKTSGEGIALIKKFEGCELNAYQCSADVWTIGYGHTRGVSEGDTCTKDDAEKILIDDLVEFEGYVNDLVDTELTQNQFDALVAWTFNLGPTNLKSSTLLT
RLNSGDLDDVPHQIKRWNKAGGKVLDGLVRRREAEALLWLEE
> UniRef90_A0A369Y3D4_1_144 | Lysozyme n=1 Tax=Psychrilyobacter sp. S5 TaxID=2283384 RepID=A0A369Y3D4_9FUSO | E_val=1.9e-19
MKISKQGIDLLKHFESYEMKAYTCPSGVWTIGWGFTQVNGKKVKEGDIMTLEVADIELVKQLRIYENVVKKAIMIKkINQNQYDALISLCYNIGGSSFRR
SDIVKEVNSRNFIGACRIFNLWSKAAEKRSKGLLRRRMSERNLF
> UniRef90_UPI00141D8947_1_125 | glycoside hydrolase family protein n=1 Tax=Enterobacter sp. Cy-643 TaxID=2608346 RepID=UPI001 | E_val=2.5e-19
MQISDGGIDFIKREEGEKLTGYSDSRGIPTIGVGhTGNVNGVPVFVGMKITAEQSSILLKGDLSWVENTLEAYVKCTLNQNQYDALCSFIFNIGASAFKG
STLLKLLNMANYQGVANEFPKWKKS
> UniRef90_UPI0013CEC8F1_1_147 | glycoside hydrolase family protein n=1 Tax=Mucilaginibacter kameinonensis TaxID=452286 RepID= | E_val=3.2e-19
MKIDKDGIKFISNQEGVRLKAYKDIVGVWTIGIGcTYYPDGTPVKQGDVITPAQCDELFSKVVSTYEKAVTTAIKVSLNQNQFNALVSLAFNIGTVGFGK
STLAEKINAGATLEeIRAAFNLWNKAGGKINSTLVKRRKDEADLYLK
> UniRef90_A0A2E2QM79_4_116 | Lysozyme n=1 Tax=Sneathiella sp. TaxID=1964365 RepID=A0A2E2QM79_9PROT | E_val=3.9e-19
ELSSEGASFIKHFEGERLTAYDDGTGVMTIGYGHTGDVKAGETITQAQADSYFSDDVKWAVDTVNSAVKVKLQQNQFDALVSFTFNVGEGAFKSSTLLQK
LNAGDYAAVPGEL
> UniRef90_UPI000D7C4F27_10_148 | lysozyme n=1 Tax=Scandinavium goeteborgense TaxID=1851514 RepID=UPI000D7C4F27 | E_val=5.2e-19
DKGIQLICEYEGLKLARYRDAVGLWTIGYGHLILKEEMNTLLKVTTGEAKNLLRKDLRRTEVGVKQFLSVNVTQNQFDALVSFAFNLGVGSLKKSTLLKK
LNAGDIQGAALQFKSWNKAGGKVLAGLTRRRDAEMKLFL
> UniRef90_A0A1Y2SS50_1_140 | Lysozyme n=1 Tax=Xenorhabdus beddingii TaxID=40578 RepID=A0A1Y2SS50_9GAMM | E_val=6.8e-19
MEISESGIDKIKSYEALRLKAYPDPAtGAePwTIGYGHTKGVKPGQVITAQQAEAFLRQDLVPIYGALYRLVKVPLTQGQFDALCSFIFNLGIGNFTHST
LLKKLNAGDYQGAAGEFLKWDRADGHELPGLRIRRASEQQ
> UniRef90_Q87CR8_42_178 | Lysozyme n=7 Tax=Xylella fastidiosa TaxID=2371 RepID=Q87CR8_XYLFT | E_val=9.5e-19
IGEEGIALIKFFEGCKLSPYTCPGGVLTIGYGETGKHVVPGLRLTNEQeADARLRARLaKEFEPAVRRHVKVTLAQHQFDALVSLSFNIGVGAFHRSTLL
RKLNAGDVAGAAEQFHVWKWAGGRVQSGLVRRRKAER
> UniRef90_A0A6A8QPE1_6_146 | Lysozyme n=1 Tax=Parvularcula sp. CL28 TaxID=2580516 RepID=A0A6A8QPE1_9PROT | E_val=1.3e-18
GETGLNLIKAYEGLRMSAQYTPDQEWTVGYGHRSSARHGMSVTEGDALRLLKDDVSPIETLIRNSVRAPLNQNEHDALVSLVFNIGEENFRRSTVLRKLN
AGDKLGAAEAFEKWTKAKVNGELVTLDGLVRRRAAEKSLFL
> UniRef90_Q6HAD9_5_140 | Lysozyme n=2 Tax=Serratia TaxID=613 RepID=Q6HAD9_9GAMM | E_val=1.8e-18
VNGLKLIKHFEGLRLRAYQCSANVWSIGYGHTAGVGPDDVITEGQAISFLRQDVAESERAVNQYVHVPLTQNQFDALVSFVFNLGVGNFRTSTLLKKLNA
GDYDGAAQEFGRWIHAGGKALPGLVRRREAESALFL
> UniRef90_A0A2S7KAA7_3_144 | Lysozyme n=2 Tax=Parvularculaceae TaxID=255474 RepID=A0A2S7KAA7_9PROT | E_val=2.2e-18
TGETGLNLIKGYEGLRMSAHYAPTEQWTVGYGHTGSARHGMSVTEGDAERLLKDDVQPIEQLIGDTVRAPLNQNEHDALVSLIFNIGEDNWRRSTVLRKL
NAGDKLGAANAFELWSKAFVNNELVTLDGLVRRRAAEKSLFL
> UniRef90_A0A1H8CGT4_1_144 | Lysozyme n=3 Tax=Flavobacteriaceae TaxID=49546 RepID=A0A1H8CGT4_9FLAO | E_val=2.6e-18
MKTSQKGIQFILLFEGFNSKPYLDSAGIPTIGYGNTYyPGGKKVTMNDsAISRERGVELFSSVLPTYEKIVNNKIKVALTQNQFDALVSHTYNTGGSDTL
FSLINKKADSGAIRKWFTeKYITAGGKVLNGLIRRRKAEADLFF
> UniRef90_D4DVU4_1_142 | Lysozyme n=3 Tax=Serratia TaxID=613 RepID=D4DVU4_SEROD | E_val=3.4e-18
MQTSNRGRTFIKGFESLELRAYPDpgTGGKPwTIGWGHTKGVNPGDQITQQQAEQFLDEDLAVFELTVNTAIKRAMTQNQFDAMVSLAFNIGGRNFAQST
LVKKFNAGDAPGAADQFPRWKFSAGEVMPGLVRRRGAERKLF
> UniRef90_UPI001365FCC0_1_145 | glycoside hydrolase family protein n=1 Tax=Escherichia coli TaxID=562 RepID=UPI001365FCC0 | E_val=4.4e-18
MRISDNGLAVIKNFENCKLEAYPDpgTGGAPwTIGWGHTGREVKPGLKWTQKQADETLLADLARFEEGVSSLVSVELKQGQFDALVSFAYNVGLTALKNS
TLLEMVNNKRFDQALAQFARWNKSGSRVMKGLIRRRAAESWLWRD
> UniRef90_B4R927_6_148 | Lysozyme n=1 Tax=Phenylobacterium zucineum (strain HLK1) TaxID=450851 RepID=B4R927_PHEZH | E_val=5.3e-18
RVSRNAIELIKRFEGYRRKAAQLPDGRWTIGYGHTLTAREGAEVSEEDAEALLIYDLIAVAHAVNEHALVPLTQNQFDALCSFAFNLGLDAFRTSQVLKR
LNAGETVQAACAMELWRKAEFQGQRIVLDALVRRRSAEKALFL
> UniRef90_A0A0E2HEG0_5_143 | Lysozyme n=5 Tax=Clostridiales TaxID=186802 RepID=A0A0E2HEG0_9FIRM | E_val=6.3e-18
TSQAGIDLITSFEGCELTAYQDTGGVWTIGYGHTAGVYPGMVITQAQAVEFLRQDVKGAENTVNSKVTYSITQNMFDALVSLTFNIGPTAFSNSTLLRLL
NQGDINGAANQFDVWIYDNHVIQPGLVRRRAAEKAMFLN
> UniRef90_A0A177JET3_2_125 | Lysozyme n=4 Tax=Methylorubrum populi TaxID=223967 RepID=A0A177JET3_9RHIZ | E_val=8.5e-18
DLSAVGRAVLIAREGRRLEAYRDSVGVWTIGIGHTAAAGPPIpRAGLRIDAAEADAIFARDVAAFVRTVAEALPEPLPQHAFDALVSLCFNIGPAAFRRS
SVLRRLRAGDRLGAGEAILMWNRP
> UniRef90_A0A4Q4H0L2_59_204 | Lysozyme n=1 Tax=Acinetobacter piscicola TaxID=2006115 RepID=A0A4Q4H0L2_9GAMM | E_val=1e-17
GQRDISECGYAIIRDAEGFRSKAYLDTGGVWTIGFGTIKYpNGTSVQKGDACTTQQAEQWLKNDCKWVDACLDKNVKVNLNQNQFDALASFVYNIGETAF
VKSTMLTLINQNSLTLAANQFDRWVYDNGKKIQGLVNRRSKEKELF
> UniRef90_A0A3N0WDV8_1_144 | Lysozyme n=1 Tax=Chryseobacterium sp. G0240 TaxID=2487066 RepID=A0A3N0WDV8_9FLAO | E_val=1.3e-17
MKTSQRGIDLILSFEGFSAKPYLDSAGIPTIGYGNTYYpGGKKVTLKDpVITKEKGVELFSSVLPIYEKIVSNKVKVALTQNQFDALVSHTYNTGGSDTL
FSLVNKKVGEEAIRTWFtTKYITAGGKVLNGLIRRRKDEADLFF
> UniRef90_A0A085HHK7_9_143 | Lysozyme n=1 Tax=Leminorella grimontii ATCC 33999 = DSM 5078 TaxID=1005999 RepID=A0A085HHK7_9GAM | E_val=1.7e-17
GKNGIELIKRFEGLSQNKCRNAVGFWTIGYGHLISPGETFDHPITEQEAEALLRRDLSPAEKSINKLVSVPLTQNQFDALASFALNVGVGRLASSTLLKR
LNMGDYHGAANELLKWNKAGGQVLANLTRRRLAEQ
> UniRef90_A0A0K9XUD5_1_144 | Lysozyme n=3 Tax=Flavobacteriaceae TaxID=49546 RepID=A0A0K9XUD5_9FLAO | E_val=2.1e-17
MKTSQKGINLILSFEGFSSKPYLDSAGIPTIGYGNTYYpGGKKVTMkDSPITREKAAKLFASVLPTYEKIVKSKIKVTLTQNQFDALVSHTYNTGGSDTL
FSLINKKSNSETiKDWFTSrYITAGGKVLNGLVKRRKQEAALFF
> UniRef90_UPI0003AE9278_6_140 | lysozyme n=1 Tax=Serratia fonticola TaxID=47917 RepID=UPI0003AE9278 | E_val=2.8e-17
NSLNLIKEFEGLRLQAYKCPADRWTIGYGHTADVSANDVITEAQAISLLCQDVVESERAVNQYVHVPLTQNQFDALVSFVFNLGIGSFRNSTLLKKLNAG
DDDGAAQEFGRWIHAGSKALPGLVRRREAERALFL
> UniRef90_A0A6B9SYA2_25_156 | Endolysin n=1 Tax=Sphaerotilus phage vB_SnaP-R1 TaxID=2696336 RepID=A0A6B9SYA2_9CAUD | E_val=3.5e-17
SQSGLDAIKKHEGVRHAAYLDAVNVPTICYGSTRKVYMGQRATPAECEERLLEDATYAGKGVAKGVKVKLTQGQYDALVSFVFNVGETQFYRSTLLRKIN
AGDCWGAGAEFDRWVYAKGKRLKGLVSRRADE
> UniRef90_A0A389MN79_1_125 | Lysozyme n=1 Tax=Methylobacterium sp. TaxID=409 RepID=A0A389MN79_9RHIZ | E_val=4.4e-17
MELSAIGRAVLVAREGARLEAYRDSVGVWTIGVGHTSAAGPPtVRPGLTITPEECEAIFARDVARFARTVAQAVPEDLPDHAFDALVSLCFNIGQGAFLR
STLLRRLRAGDRAGAAEAILMWNRP
> UniRef90_A0A250LRH8_4_143 | Lysozyme n=1 Tax=Fusobacterium varium TaxID=856 RepID=A0A250LRH8_FUSVA | E_val=5.4e-17
KLSEEGVKFLIKEEGERFTAYRCQAGVLTIGIGHTGKEVIEGMKISKDQSRELLKKDLEKFEKVLNKIVKVEITQYQFDALISLMFNIGVYAFEKSTLIK
KINSNADILEVEKEFRKWKIGGGKILLVLQKRREREIKLY
> UniRef90_A0A4Q5R3H9_1_153 | Lysozyme n=1 Tax=Cytophagaceae bacterium TaxID=2026729 RepID=A0A4Q5R3H9_9BACT | E_val=6.5e-17
MNISEKGLSLIKKEEHFMPRRYLCPAGKPTIGYGHVILPGEEHYHTATLTEPQASALLLQDVGRtYGAHVAKRLTRAVTQNQFDALVSFCFNVGTGGFDQ
SSVLRLANAGSNstVDICTAFSLWNKVTNpKTkQKEVSKGLTVRRAREASLYL
> UniRef90_A0A014M974_1_125 | Lysozyme n=2 Tax=Erwinia TaxID=551 RepID=A0A014M974_9GAMM | E_val=7.7e-17
MKISDNGIAFIKKEEGEKLHAYLDVAGIPTIGVGhTGEVNGMPIARNTHITAEKSTELLKKDLATAERAIEKNITAPLSQNQYDALCSLIFNIGAGAFAG
SSVKRKLNAWDYQGAADAFLLWKRA
> UniRef90_A0A223JQT2_33_156 | Lysozyme n=3 Tax=Enterobacteriaceae TaxID=543 RepID=A0A223JQT2_9ENTR | E_val=8.8e-17
KEGNSLTAYRDGSGIWTICRGATMVDGKPVVKWMKLTQAKCDQVNAIERDKALAWVERNIKVPLTEPQKAGIASFcPYNIGPGKCFPSTFYKRINAGDRK
GACEAIRWWIKDGGKDCRIRSNNC
> UniRef90_S1HSQ8_32_151 | Lysozyme n=10 Tax=Enterobacteriaceae TaxID=543 RepID=S1HSQ8_ECOLX | E_val=1.1e-16
KEGNSLTAYKDGSGIWTICRGATTVDGKPVTPGMRLSPEKCNQVNASELNKALAWVDRNIHVPLTEPQKAGIASFcPYNIGPGKCFPSTFYKRINAGDRK
GACEAIRWWIKDGGRDCRLT
> UniRef90_UPI001566B001_2_147 | glycoside hydrolase family protein n=1 Tax=Parvularcula sp. ZS-1/3 TaxID=2732508 RepID=UPI001 | E_val=1.3e-16
MQTGDTGLNLIKAYEGFSASPRLDerrGAGNYIVGYGHISDSPAPQVSQREATNLLLKDVSPIETLLRDTVRTPLNQNEHDALVSFVFNIGADNFKRSTV
LKRLNEGDKLGAAEAFERWTKARVDGKLMKLDGLVRRRAAEKSLFL
> UniRef90_U7UYF4_3_152 | Lysozyme n=3 Tax=Rothia TaxID=32207 RepID=U7UYF4_9MICC | E_val=1.8e-16
QISPEGIAFLKEKEGFRSDAYYDVAGVLTIGYGHSayapSIEQYPIHEGQHITEEEGENILRADLKPTEAVVNSAVTREITQKQYDALVSFTFNLGAGTF
KSSKVLSYTNEGNYQAAADELLQYVYAGGRLIDGLRKRREEERAMYLSSL
> UniRef90_A0A1J0LP19_1_147 | Lysozyme n=1 Tax=Flavobacteriaceae bacterium UJ101 TaxID=1150389 RepID=A0A1J0LP19_9FLAO | E_val=2.2e-16
MKTSQKGIDLIKKYEGFRSHPYMCPAGVPTIGYGaTYYSNGRKVRLSdPAISKAEAEKLLRYQLKHYERAVDRYTRDDISQEQFDALVSFAYNLGPSALR
RSTLLKKVNRNpNDKGIGYQFKRWVRANGRILKGLQRRRNEEAQLYF
> UniRef90_A0A1H1FH24_2_136 | Lysozyme n=1 Tax=Rhizobiales bacterium GAS113 TaxID=1884352 RepID=A0A1H1FH24_9RHIZ | E_val=2.8e-16
RTSAPGRAAIEQREGLKLHAYQDSslARVWTIGYGHTSMAGAPhVFPGMVITQQTADETLSHDLNMWEAIVNRYIRRAATQNQFDAMVSLCHNIGGGGFA
GSSVVRQFNAGNVQAAADDfLMWEHPANLVGRRVS
> UniRef90_UPI0012AE0C58_37_174 | glycoside hydrolase family protein n=1 Tax=Ralstonia pickettii TaxID=329 RepID=UPI0012AE0C58 | E_val=3.7e-16
GNMQLSDAGLQAIADREGFSATPYWDHKGYSIGYGHLMTLGENYTSVTQDQARALLLQDAAIAVRAVNSSVSVSLTQNQFDALVSFAYNVGVGAFKSSTL
VKLLNQGDYADVGAQLARWNQASGAVSAALVARRQSEA
> UniRef90_A0A0Q6RTE5_46_164 | Lysozyme n=2 Tax=Rhizobiales TaxID=356 RepID=A0A0Q6RTE5_9RHIZ | E_val=4.6e-16
GTATQGYGHTGPDVYPGAPDITEEQGVAWLRKDLDPCERAVATAVKVDLTDNQFGALVMFAFNAGIGAFKGSTLLKKLNQGNYAAVPGELAKWNKTTIDG
MKVVSNGLVNRRAAEAGLW
> UniRef90_A0A4Y9EQV7_3_146 | Lysozyme n=1 Tax=Polymorphobacter arshaanensis TaxID=2511025 RepID=A0A4Y9EQV7_9SPHN | E_val=5.9e-16
STTGIALIKAFEQCRLQAYLPTPdDVPTIGWGSTRdSDGTRIRIGQVWTQAHADAVFNDQLLALAREVGRAVAgAPTSQPQFDALVSFAYNLGATALARS
TLLALHRAGDFTGAAAQFARWNRQGKVVLAGLSRRRAAEAALYR
> UniRef90_A0A5C8W011_13_125 | Lysozyme n=4 Tax=unclassified Methylobacterium TaxID=2615210 RepID=A0A5C8W011_9RHIZ | E_val=8.3e-16
AREGRRLTAYRDSVGVWTIGVGHTSAAGRPrVVPGLAITAAECDAIFARDVATYVAAVRDGLTAAVGPHAFDALVSLCYNIGPAAFAGSTVLRRINAGDA
AGAADALLLWRKP
> UniRef90_UPI0013768B61_5_130 | glycoside hydrolase family protein n=1 Tax=Sphingobium yanoikuyae TaxID=13690 RepID=UPI001376 | E_val=1.1e-15
EGEILTAYLCPARVWTIGVGHTGPEVKKGLKITKKESQALLEADLARFEAAVNRGGDDMTQNQFDALVSFAFNVGTNAFALSTLLRKHRSGDYTGAAKEF
ARWTKGGGRVLPGLVKRRAAEATLYL
> UniRef90_A0A2X0V6L9_4_143 | Lysozyme n=2 Tax=Anaerobiospirillum thomasii TaxID=179995 RepID=A0A2X0V6L9_9GAMM | E_val=1.3e-15
SSACISLIKEFEGLRTRAYKCPAGVWTIGYGHTGPDVKEGNVITQEAANELLKIDLERFEQGVSVLLQeknIEVNQNQFDALVSFAYNLGIGNLASSTLL
RKLGLNDIQGAADEFPRWNKSLEQVLKGLTLRREAERALF
> UniRef90_A0A1G8Y311_1_122 | Lysozyme n=1 Tax=Pedobacter sp. ok626 TaxID=1761882 RepID=A0A1G8Y311_9SPHI | E_val=1.6e-15
MNINKTGRDFIYKEEGVLLTAYKCQADIPTIGVGFTYYpnTGRKVQMGDKITQVECDLIFKEIIKVYEEAVNRSIKVVLTQNQFNALVSLAFNIGCGAFA
GSTLVKKINAKVGLDEIEKWLC
> UniRef90_A0A095Y877_3_137 | Lysozyme n=1 Tax=Prevotella sp. S7-1-8 TaxID=1284775 RepID=A0A095Y877_9BACT | E_val=2e-15
ASDRLIEKIKEFEGLRLRAYRDAVGKPTIGYGHTLGVRMGQRVTERQAEEMLRQDLWVAGRLPNTIKEIDTQGKYDALVSFIFNLGVGSFKRSTLYRRil
RHAPDKMIQAELMRWTRSGGKVLPGLVRRREWEAK
> UniRef90_A0A2D7Y4X6_644_780 | Lysozyme n=1 Tax=Maricaulis sp. TaxID=1486257 RepID=A0A2D7Y4X6_9RHOB | E_val=2.5e-15
FIRMFEGLELNAYQDIVGVWTIGFGTTGPDIVPGLHITQDQAQRYLLDYIEADWRALDPGIEPELASHEQAAILSLSYNVGRGNVAGSTLLRELNQENRP
AAAEEFLAWNHARIDGELRVVRGLDRRRHAERALFLM
> UniRef90_A0A384H7B3_32_155 | Lysozyme n=1 Tax=Enterobacter roggenkampii TaxID=1812935 RepID=A0A384H7B3_9ENTR | E_val=3.4e-15
KEGNSLTAYRDGSGIWTICRGATVVDGKPVWKGMNLTQAKCDQVNAKERDAALAWVEKNIRVPLTEPQKAGIASFcPYNIGPGKCFPSTFYSRINAGDRK
GACEAIRWWIKDGGKDCRIRSNNC
> UniRef90_A0A4P7Z2H7_12_151 | Lysozyme n=1 Tax=Azospirillum sp. TSA2s TaxID=709810 RepID=A0A4P7Z2H7_9PROT | E_val=4.5e-15
LVKRFEGLYLTAYLCPAGVPTIGYGHTDGVRLGQTITEVQAEHLLAVDLADAAADVDRYVKVSLTDDQRGALASFVFNLGAGNLCSSTLLRLLNSGDVAG
AAGQFGQWVKATVKdpetGEKVkkTLPGLVARRAAEAALF
> UniRef90_UPI00132396B5_2_152 | glycoside hydrolase family protein n=1 Tax=Bordetella sp. 15P40C-2 TaxID=2572246 RepID=UPI001 | E_val=5e-15
RTSADGIAMLHHVEQLRLKAYPDPAtgGAPwTIGYGHTGPEVYPGLVWTPEQAEAAFERRLrEEFEPAVMRALTVETAQCEFDAMVCWAYNVGVGNMKSS
TLMRLHNAGRRDEAAEQFRVWKRAGGKDCTIRSNncyGIIRRREMERARYL
> UniRef90_A0A0Q9QM53_90_226 | Lysozyme n=1 Tax=Frateuria sp. Soil773 TaxID=1736407 RepID=A0A0Q9QM53_9GAMM | E_val=6.4e-15
SISQNGVHMLEGFEGLRLDAYQDSVGVWTIGYGHTHGVRPGQHISQAQAEAYLKDDLGWAQDAVRRNVHVPITQNQFDALVSLTYNLGANGYPGLLADLN
RGDYAAAQNDFHDYVHAGGRVLQGLVNRRNQEAALFG
> UniRef90_A0A2G1LY75_39_181 | Lysozyme n=6 Tax=Sphingobium TaxID=165695 RepID=A0A2G1LY75_9SPHN | E_val=8.9e-15
VSSAGQALIKSFEGCKLAAYPDPAtgGDPwTIGYGATGPGIYKGVVWTQDQADKRFGEDIAAFGDDVSALIgSAATSQAQFDAMVSLAYNVGIGNFRDST
LLRLHKAGDHAGAAAQFARWNKANGAVMAGLTRRREAEAKMYR
> UniRef90_R5IHW7_1_129 | Lysozyme n=6 Tax=Clostridium TaxID=1485 RepID=R5IHW7_9CLOT | E_val=1.1e-14
MKISDNGLNLIKKFEGCRLTAYQDAVGVWTIGYGTTNADkaitGISIRQGLRISQETADEWLRQSVDKkYGPKVDKYSAYNWNQNEFDALVSFAYNIGSI
DGLTASGSRSKEEIADKIQAYNKAGGKVL
> UniRef90_A0A2W7A4K2_3_132 | Lysozyme n=2 Tax=Leptolyngbya TaxID=47251 RepID=A0A2W7A4K2_9CYAN | E_val=1.5e-14
LNAYPDpgTGGEPwTIGYGHTSAAGPPqVYRGLTITRAEAEEILKRDLTKYEKAVTRAVTRTPKSDQFSALVSFTFNVGAGNLQSSTLLSKHNAGDFAGA
AEEFGRWVYAGGNVMPGLVRRRRAERALYR
> UniRef90_UPI0009EDF754_1_105 | lysozyme n=1 Tax=Thauera humireducens TaxID=1134435 RepID=UPI0009EDF754 | E_val=2.1e-14
MGDTCTQEQADAWFVEDLTEFADGVKRALKRDADDSELGAMVSLAYNIGLAGFKGSTVLKRHNEGDRQSAARAFALWNKARINGVLQVVDGLTARRAREA
ALYLS
> UniRef90_A0A2D0KAJ9_32_140 | Lysozyme n=2 Tax=Xenorhabdus TaxID=626 RepID=A0A2D0KAJ9_9GAMM | E_val=2.8e-14
KEGNRLSAYRDAGGIWTICRGVTRIEGIPVRQGMKLTESQCNDLNVKEVEQAIAWVRSNIKVPLTEPQIAGIASFcPYNIGPGKCFSSTFYRKLNTGDKK
GaCQEVKRW
> UniRef90_A0A2N2VYR5_1_144 | Lysozyme n=1 Tax=Bacteroidetes bacterium HGW-Bacteroidetes-7 TaxID=2013697 RepID=A0A2N2VYR5_9BAC | E_val=3.8e-14
MKTSSQGIQLIKDFEGLRLEAYRCPAGKWTIGYGHTRNVIPGMKITSEVADKLLMDDLISVEKCLNESNLALNQNQFDALSDFVFNFGTDKFLKSTLFKI
VRiSPDDARISEELLKWNKGRVSGVLQVIPGLTRRRKAESLMYF
> UniRef90_UPI00097F8A9C_1_144 | lysozyme n=1 Tax=Pseudomonas psychrotolerans TaxID=237610 RepID=UPI00097F8A9C | E_val=4.9e-14
MRTSQEGIALMHHFESCRLVAYPDPGskdGHPwTIGWGHTGPEVKKGLVWTQVQADAAFLSDLEATESLVSQMVPNASQAEFDALVSFAYNLGATALRNS
TLMKLYKSGDKRGAAEQFLRWNKNDGVIMYGLTKRRTAERAMFL
> UniRef90_UPI000D6E1BAC_12_151 | lysozyme n=1 Tax=Novosphingobium sp. SYSU G00007 TaxID=2202251 RepID=UPI000D6E1BAC | E_val=6.3e-14
LIKDSEGLRLRAYQDSVGVWTIGYGHTGPDVTPGLVISKQRAEELFALDVQRMAADVFRLVKKATDTQFSALVCFAFNVGpdidedtkAEGLGDSTLLKL
HNAGKYAAAADEFRKWVFAGGKKLPGLVTRRERERALYLK
> UniRef90_UPI0009AE2A5C_36_144 | lysozyme n=1 Tax=Salmonella enterica TaxID=28901 RepID=UPI0009AE2A5C | E_val=7.6e-14
KEGNSLTAYRDGGGIWTICRGATRVDGKPVVQGMKLTQEKCDQVNAIERDKALAWVEQNIKVSLTEPQKVGIASFcPYNIGPGKCFPSTFYRRLNAGDRK
GaCAEIRRW
> UniRef90_A0A3F3IEV0_1_124 | Lysozyme n=15 Tax=Salmonella enterica TaxID=28901 RepID=A0A3F3IEV0_SALER | E_val=1.1e-13
MKMSARGLAALEHEEGCRLTAYRDSRGIWTIGTGhTGKVDGIAIHKGMTITPDTASRLLQDDLSWVERCIADRVTVELNQHQYDALCSLIFNIGANAFIG
SSVRRHLNAGNYAAAADDFLKWPR
> UniRef90_A0A3V3GNW4_36_144 | Lysozyme n=40 Tax=Salmonella enterica TaxID=28901 RepID=A0A3V3GNW4_SALMU | E_val=1.6e-13
KEGNTLVSYSDNGGIWTICRGVTRIDGKPVVKGQRLTQSQCDHYNAIERDKALAWVNKHVHIPLTEPQKAGIASFcPYNIGPGKCFPSTFYRKLNAGDRK
GaCAEIRRW
> UniRef90_A0A5B0HDC2_1_142 | Lysozyme n=1 Tax=Paraburkholderia sp. DCY113 TaxID=2603818 RepID=A0A5B0HDC2_9BURK | E_val=2.1e-13
MQVSPAGVALTKSMEGCSLTAYPDpaSGGSPfTCGYGHTGSDVKPGMTITQAKADAWLDYDIARSAQIVNSLVHVYLNQNQFDALVDFVFNVGAGNFRSS
TLLRLVNAGSFAAAADQFPRWTQAAGKVMPGLVKRREAERAL
> UniRef90_A0A096BIF3_10_142 | Lysozyme n=1 Tax=Prevotella buccalis DNF00853 TaxID=1401074 RepID=A0A096BIF3_9BACT | E_val=2.7e-13
ISKLKEFEGLSLVAYKPTKAerWWTIGYGHSAGDVRAGMRITEEKAEELLRRDlffVEKFVNGIPKVRTQGQFDALVSFTYNVGIGNLKRSTLLKKIMHD
VPTAEIQREFMKWVYSgGKKLDGLVTRRRWEAE
> UniRef90_UPI0011DC7F00_6_143 | glycoside hydrolase family protein n=1 Tax=Asaia platycodi TaxID=610243 RepID=UPI0011DC7F00 | E_val=3.4e-13
IEGLRLAPYLCPAGYWTIGIGNrFLADGKPVTSSTKpITEAEAVALARQTLSGLRTTLLDAVSVPLKPWQEGALLSWQFNVGSTAMRGSTLLSLLNQGRY
VEAGQQLLRWDKATVKGRLTVLPGLQRRRRLELAVYSG
> UniRef90_A0A0Q7F5E7_10_164 | Lysozyme n=2 Tax=Massilia sp. Root418 TaxID=1736532 RepID=A0A0Q7F5E7_9BURK | E_val=4.2e-13
MEIGDQGKILFREWEGVIPRVYLDSGGAPTIGIGHLltpseRssgklwLRGQPLAYRDGISAADCEALLEQDLEPVQRCVNGAVTVPLTQNQFDALVSFA
FNVGNEAFLNSTLLKRLNAGRLDEVPAQLARWNRDHDRVVPGLVNRRNKEIALWL
> UniRef90_A0A0Q4Z9T6_3_125 | Lysozyme n=1 Tax=Methylobacterium sp. Leaf104 TaxID=1736254 RepID=A0A0Q4Z9T6_9RHIZ | E_val=5.6e-13
LSAIGEAVLVAREGRRLGAYRDSVGIWTIGVGHTSAAGPPlVTPGLRLTEAACDALFRRDVARYVRAVAEAVPGDLPDHAVDALVSLCFNIGPAAFARST
VVRRLRAGDRTGAAAAILMWNRP
> UniRef90_UPI0009E45E4A_3_149 | glycoside hydrolase family protein n=1 Tax=Ruegeria sp. ANG-R TaxID=1577903 RepID=UPI0009E45E | E_val=7e-13
MTTSQAGIDLITNYEQFHSTAYiAEAGGIYTIGYGHRDPSITAGMVITEAQAQNYLRQDLRDAEAIVNANVNVTLTQNQFDALVSLTFNAGVTNPNDSVW
REINAGNFHQAMIEIGSWRRADLgDGlGNIPRDGLIARRNDEVELFI
> UniRef90_A0A437T2P6_36_145 | Lysozyme n=4 Tax=Pantoea TaxID=53335 RepID=A0A437T2P6_9GAMM | E_val=8.9e-13
KEGSSLTAYPDAGGVWTICGGVTRVNGKPVVKGMKLTAEQCRAIDKAEQAKALAWVDRNVHVPLTEPQKVGIASFcPWNIGPGKCLPSTFYRKLNAGDRK
GaCAEIKRWI
> UniRef90_A0A0J8YPY1_37_143 | Lysozyme n=1 Tax=bacteria symbiont BFo1 of Frankliniella occidentalis TaxID=1628855 RepID=A0A0J8 | E_val=1.4e-12
KLRAYQDGSGIWTICRGVTRIDGKPVVHGMVLTAQKCNAVNSMERDKALAWVAANVKVPLTEPQKAGIASFcPYNIGPGKCFTSTFYKKLNAGDRTGaCA
EIKRWVH
> UniRef90_N6YDV6_17_145 | Lysozyme n=2 Tax=Thauera sp. 63 TaxID=497321 RepID=N6YDV6_9RHOO | E_val=1.7e-12
SLAGYEGYREHAYRDSVGVPTIGFGTTVGVRMGQRTDPVRAVQRLAADADAYAREVGACIgEVPLAQHEFDAYVSLAYNVGTGAFCGSTLVRklRQTPPD
YAGaCAQILRWTYAGGKIEPGLVTRRKAE
> UniRef90_A0A419M5L9_27_167 | Lysozyme n=1 Tax=Rahnella inusitata TaxID=58169 RepID=A0A419M5L9_9GAMM | E_val=2.2e-12
LQVSEDGLRLITDFEGCQLQPYQCSAGVWTSGIGHTAGVKPAGAITEQQAAKNLLEDIQKTERGIKKCMPVTMPQPVYDAVVSFSFNVGATAACKSTLAY
FINKQQwREACGQLPRWVFVNGERSNGLERRRNAELNLCLK
> UniRef90_A0A1X1CNY2_31_158 | Lysozyme n=4 Tax=Pantoea TaxID=53335 RepID=A0A1X1CNY2_9GAMM | E_val=2.6e-12
VEGRVYEPYKDVAGVWTVCDGHTGNDIVKGRKYTDRECERLMWNDLQPVKKAVDGLVKVPLGEYQRAALYSFTYNVGTSAFSKSTLLKKLNAGDVTGACE
EMRRWVYAGGMKWRGLQNRRDMERSLCL
> UniRef90_UPI00066D7B4A_2_108 | lysozyme n=1 Tax=Citrobacter braakii TaxID=57706 RepID=UPI00066D7B4A | E_val=3.4e-12
GLWTICRGATMVDGKPVIQGMKLTQAKCDQVNSIERDKALTWVERNIKVPLTEPQKAGIASFcPYNIGPGKCFPSTFYKRINAGDRKGACDAIRWWIKDG
GRDCRLT
> UniRef90_A0A087LKC9_16_129 | Lysozyme n=2 Tax=Devosia sp. 17-2-E-8 TaxID=1535287 RepID=A0A087LKC9_9RHIZ | E_val=4.2e-12
SMVAGFEGLRTVAYRDPVGIPTICFGETRGVKMGDQKTADECRQMLGDRLIEFSSGVDRCLRVDVPAYTYAAFVSFSYNVGVGAFCSSTLAKKANAGDLR
GACNELGRWTRAKG
> UniRef90_UPI00110EA67C_3_108 | glycoside hydrolase family protein n=1 Tax=Flagellimonas algicola TaxID=2583815 RepID=UPI0011 | E_val=5.6e-12
TSDNGISLIKKHEGLELQAYKDPIGIWTIGYGHTKDVAQGQAVTKEEAEKFLREDLGVAEGAVKKYVldkGIPLQQHQFDALVSLVFNVGQHNIFTKKYN
NGFVSG
> UniRef90_A0A0M6YVT2_19_151 | Lysozyme n=1 Tax=Labrenzia alba TaxID=311410 RepID=A0A0M6YVT2_9RHOB | E_val=7.2e-12
VGAWEGLRLTAYRDVIGVPTVCYGETYGVKLGDKHTKAECNAMLLASLKKHERGMRKCLKNPDAipGKSYVAFVSLTYNIGVGGFCRSTARKRLDRGDVK
GACDAATWFKKAGGRTIRGLVNRRAAEHRLCLE
> UniRef90_UPI0012928BAF_55_202 | glycoside hydrolase family protein n=1 Tax=Thauera sp. 2A1 TaxID=2570191 RepID=UPI0012928BAF | E_val=8.7e-12
EGVAEIARSEGCRLTAYRDVVGVPTIGWGRTRDVVMGMKQTQAEADADLLHELQVLADEVRACLTQPASASELGAMVSLAYNIGMgwrgTkrpkgakdGF
RQSTVLRAHNHGDRAAAARAFALWNKAGGQVVNGLVARRAREAALYLT
> UniRef90_A0A1G4YIF5_53_174 | Lysozyme n=5 Tax=unclassified Variovorax TaxID=663243 RepID=A0A1G4YIF5_9BURK | E_val=1.1e-11
FARLSGKPwTIGWGDTGPDVVPGLAITRAEADQrYARRMSGEFEPAVRRAVTVPLAQRQFDALVSIFYNCGVDALSKSTLVRLLNAGDTAGAAAQFPRWN
LSGGKVLKGLDRRREAERLLFL
> UniRef90_V5Q9M8_14_144 | Endolysin n=1 Tax=Xylella phage Paz TaxID=1415145 RepID=V5Q9M8_9CAUD | E_val=1.6e-11
LSVAGVVHVMDSEGIHRKAYPDpgTGGAPwTICYGHTGKKVVKGLMVSQEQCEAWLVQDLKEHEGYVQKLVKVPLRQGTYDALVSFSFNVGPDNLAKSTL
LRKLNAGQwHAACDEFPKWKyaNKIILEGLV
> UniRef90_Q2NPG4_18_155 | Endolysin n=4 Tax=root TaxID=1 RepID=Q2NPG4_9CAUD | E_val=2.2e-11
GGLGLSAAGVVAISSHEGLRYAAYPDPAthSAPwTICYGHTGPEVKPGLVVTQGQCDKWLAQDLSKAEQQVRSVVKVGITQGELDAYTSFVYNAGIGNFR
SSTMLKLLNQGKRKeACDQFPRWSYANKIKLEGLAKRR
> UniRef90_A0A2V5BWV7_13_158 | Lysozyme n=1 Tax=Novosphingobium sp. GV010 TaxID=2135477 RepID=A0A2V5BWV7_9SPHN | E_val=2.9e-11
AGAQLIKSFEGCararpdgRFAAYPDPAtgGAPwTIGWGSTGTDIAKGLIWTQDQCDARFDRDAAAFSAQIARLIgSAPTSQNQFDALVSLAYNIGAQNL
AASTLLARHRAGDFAGARAQFARWNKANGTAMAGLTRRRAAEAGLY
> UniRef90_UPI0007C7D1D0_1_147 | glycoside hydrolase family protein n=1 Tax=Methylobacterium aquaticum TaxID=270351 RepID=UPI0 | E_val=3.6e-11
MQTSDNGELFISSFEGVVLRAYPDPAtgGAPwTIGIGHTSAAGHPqVTPQMVITRTKAFEILASDLRAFEAWIVKAVKRPLKQAQFDACSSLIFNIGPKN
FANSSIVRHINAGRWLDAGAAFPLWNKAAGKVMSGLVCRRAAERTLF
> UniRef90_A0A1I6KS43_95_234 | Lysozyme n=1 Tax=Dyella sp. OK004 TaxID=1855292 RepID=A0A1I6KS43_9GAMM | E_val=4.4e-11
SISQNGVKMIEGFEGYSEKAYPDpgTGGAPwTIGYGHTGGVQPGQTITRAQAEEYLKQDLGWAQDAVRKNVHVPINQNQFDALVSLTYNLGANGYPGLLS
KLNGGDYAGAQQMFGQYVHGGGHVLPGLVSRRAQEAALFG
> UniRef90_A0A0Q7EMH8_507_643 | Lysozyme n=1 Tax=Acinetobacter sp. Root1280 TaxID=1736444 RepID=A0A0Q7EMH8_9GAMM | E_val=5.4e-11
YYDDSKGYCTVGWGHLVSQAscKAVgKREMKdfISIADAKKYFNEDVPKHETYVKNAIKVPLYQYEFDALVSLAFNIGNIGVKAPNLCRLINQKKYQDGP
KEMLDINKITVKGQKVPEAGLTKRRNSEYQLFIKGIY
> UniRef90_A0A1M7SDK4_73_227 | Lysozyme n=1 Tax=Porphyrobacter sanguineus TaxID=198312 RepID=A0A1M7SDK4_9SPHN | E_val=7.4e-11
SARGIALIKRFEGCArlrrdgmIEAYPDPgTGAdPwTIGWGATgrdHVNGGRIAPGTVWTQAQCDARLADDLVRYAADVVRAIgNAPTSQEQFDALVSFH
YNTGAIARATLTAKHRAGDRDGAGREFARWNRAGGRVLRGLINRRAAEAQMYLDD
> UniRef90_A0A1I7J3V8_13_151 | Lysozyme n=2 Tax=Massilia namucuonensis TaxID=1035707 RepID=A0A1I7J3V8_9BURK | E_val=9.2e-11
LAALALIRRFEGCRLRAYQDVAGVWTIGWGETLDVRPGMVWTRGEADARLLARVAEFMLAVLRRCPALHlePPPRLAACTSLAYNIGVGAFGASSVCRRL
MNGDGAGAADGFLLWNKAGGRVVAGLARRREAERALYLS
> UniRef90_UPI00096A471D_1_98 | lysozyme n=1 Tax=Escherichia coli TaxID=562 RepID=UPI00096A471D | E_val=1.2e-10
DGKPVLPGMKLSKEKCDQVNAIERDKALAWVARNIKVPLTEPQKAGIASFcPYNIGPGKCFPSTFYKRINAGDRRGACEAIRWWIKDGGRDCRTRSNN
> UniRef90_UPI0009CEBE05_6_141 | lysozyme n=2 Tax=Candidatus Liberibacter solanacearum TaxID=556287 RepID=UPI0009CEBE05 | E_val=1.6e-10
IDLVKGFEGLRLTAYRCPAGIWTIGYGHTGNDVFKNLAITEKQANNLLIQDVSKTLVQVFKASLIleNESENRISAIGDFVFNLGVGRYRASTLRKCVDA
EDWMDASHEIRKWVFAGGKKLNGLVLRREIEAELLL
> UniRef90_A0A1F3KVZ7_28_156 | Lysozyme n=3 Tax=Bacteroidetes TaxID=976 RepID=A0A1F3KVZ7_9BACT | E_val=2.2e-10
FLKAYKCPAGVWTIGIGTTcYPDGSKVKPGDTCTVALAYEYLRHELTLTESRVDSFTTDSVTQQQFDSLVSFAYNLGCGALKGSTLLKKVNLNPKDPSIE
IEFNKWVYAKGVKLKGLIRRRKAEAWLYF
> UniRef90_A0A352W454_85_209 | Lysozyme (Fragment) n=1 Tax=Spirochaetia bacterium TaxID=2053615 RepID=A0A352W454_9SPIR | E_val=3e-10
ATIGYGHLITSVEEfTTFKNGITEKQALKMLSGDGASAISVVNSALKVNVSQDQFDAMVSLAYNIGNGSFKTSSALKLINnlnAPSSYSSIEsAWKAWNK
GTINGERQVIPGLQNRRSNEWIYYT
> UniRef90_A0A0S3PZQ8_1_143 | Lysozyme n=1 Tax=Variibacter gotjawalensis TaxID=1333996 RepID=A0A0S3PZQ8_9BRAD | E_val=4.2e-10
MNISDKGLAALIAEEGEVLRAYRDVAGVWTIGAGLTAASGvvKPVAGMTITREQSRAHLREAIERnYAPAVRKRLGDQPQHVFDAALSFHFNTGAIGRAT
WVTRYLQGDLVAAEAAFKTWNRAGGRVVKGLTDRRAREWAMLA
> UniRef90_UPI0002A2BD2E_27_162 | lysozyme n=3 Tax=Serratia plymuthica TaxID=82996 RepID=UPI0002A2BD2E | E_val=6.3e-10
HTSEGGLRLLADFEGCQLSPYQCQAGVWTSGIGHTAGVSPGAVISERQAAVNLVADVYRVERAIGRCIPVTMPQPVYDAVVSFAFNVGVTAACDSTlagF
IKREEWRSACQQLPRWVYVNGVKSKGLERRRAAEMA
> UniRef90_A0A1R0X990_4_103 | Lysozyme n=2 Tax=Paenibacillus odorifer TaxID=189426 RepID=A0A1R0X990_9BACL | E_val=1.1e-09
KISQVGISLIKSFEGCRLTSYKPVPTEIYYTIGWghYGPDVKAGMTITQAQADSMLVSDLEKYEAYVNDPVYVPVTswinQNQFDALTSFCYNCGNGSLK
> UniRef90_A0A1M7CCX9_1_155 | Phage-related lysozyme (Muramidase), GH24 family n=1 Tax=Labrenzia suaedae TaxID=735517 RepID=A0 | E_val=1.4e-09
MKVSERGLAFIAAHEGFASRAYLDPAGVVTIGYGfTMRsrIfaswwlsrHGGPLKVGNVLSREDASKLLLTMLdEEYAPPVEKALAHLTQSEFDACVSVI
YNLGARALGWKWAAALRSGDRDGAARLLAQTGVTAGGRRLKGLERRRKDEADLLK
> UniRef90_UPI0002ECD22E_53_185 | lysozyme n=1 Tax=Porphyrobacter sp. AAP82 TaxID=1248917 RepID=UPI0002ECD22E | E_val=2.2e-09
TVEAYPDPAtGdEPwTIGWGATGrdfFNGSWIGPGTRWTQAQCDSRLAADLVRYAADVAEAIGpALTTQSQFDAMVSFHYNTGAIRTATLTRKHIAGDYA
GAAHEFSRWTRAGGRVLQGLVRRRAAEAELYMS
> UniRef90_UPI001059F8E1_66_189 | lysozyme n=1 Tax=Qipengyuania sediminis TaxID=1532023 RepID=UPI001059F8E1 | E_val=3.3e-09
IEAYPDpgTGGAPwTIGWGATGPGIGPGTVWTQAQCDARLVADLARHAAEVAEALgDAPTTQSQFDALVSFHYNTGAIARATLTRRHKAGDYAGAAAEFA
RWKHAGGRVMRGLVRRRAAEAALY
> UniRef90_A0A5E7XV26_53_205 | Lysozyme n=2 Tax=Erythrobacter sp. EC-HK427 TaxID=2038396 RepID=A0A5E7XV26_9SPHN | E_val=4.4e-09
GEKGIALIQHFEGCAkkradgmIEAYPDpgTGGDPwTIGWGATGKDGfhgGRIAKGTVWTQAQCDARLAADLARYAAEVARALgDAPRSQNQFDALVSFH
YNTGAIGKATLTRKHIAGDHAGAAREFDRWVYAGGRVLKGLVRRRAAEAALYR
> UniRef90_A0A1B6ZEM9_82_205 | Lysozyme n=1 Tax=Sphingomonadales bacterium EhC05 TaxID=1849171 RepID=A0A1B6ZEM9_9SPHN | E_val=8.5e-09
AYPDPGsrdGTPwTIGWGSTGPGIHKGVVWTQKQCDDRFKVDIQKYANAVAKALDgSPTTPNQFDALVSFHYNTGAIRRATLTKLHKQGKFAEAEAQFGR
WVKNDGTVMRGLVRRRKAEADLYA
> UniRef90_G4L1K5_14_109 | Lysozyme n=1 Tax=Oscillibacter valericigenes (strain DSM 18026 / NBRC 101213 / Sjm18-20) TaxID=69374 | E_val=1.2e-08
AGLALIKQFEGCRLKAYKPFSyeKYWTIGWGHYGADVAQGQTITQAQADAMLVADLKKYEASVRNAAYCPitaqLTQNQFDALVSFTYNCGGGCLK
> UniRef90_UPI000CFB53D6_864_964 | glycoside hydrolase family protein n=2 Tax=Cronobacter dublinensis TaxID=413497 RepID=UPI000C | E_val=2e-08
SLFTSDKGKDFIKSWEDLQLSAYNDSNGFCTIGYGHLIEKNKceniklPAVFENGISQSKAESIFDSDLARFESAVKRDVKVKLYQNEFDALVSLLFNCG
E
> UniRef90_A0A3E0CLR5_88_189 | Lysozyme n=1 Tax=Paraburkholderia sp. BL6669N2 TaxID=1938807 RepID=A0A3E0CLR5_9BURK | E_val=3.6e-08
TGPDVRPGMVITRDMAVDWLRADVRGAEAVVKRDVKVALNQEEYDALVDLVFNIGSGNFDASTLLRKLNTGDTDGAIAEFARWNLAGGKVLGGLVKRREA
ER
> UniRef90_UPI00061D2BFA_34_142 | lysozyme n=1 Tax=Hafnia alvei TaxID=569 RepID=UPI00061D2BFA | E_val=7.2e-08
EGNVLVAVVDPGGIWSICHGVTVIDGKRVVKGQTATEAQCKKVNAIERDKALAWVDRNINVPLTEPQKVGIASFcPYNIGPGKCYPSTFYKKLNSGDRIG
aCAEIKRWI
